# Supplementary material for: Host phylogeny shapes viral transmission networks in an island ecosystem
Source: Nat Ecol Evol. 2023 Sep 7;7(11):1834–43. doi: 10.1038/s41559-023-02192-9 (PMC10627826; doi:10.1038/s41559-023-02192-9)
Supplement: Supplementary file 3 — Operational taxonomic unit table of raw virus abundance levels. [file 41559_2023_2192_MOESM3_ESM.xlsx]

## Sheet: OTU_table_raw_abundances
Library	Adenoviridae	Adintoviridae	Aliusviridae	Alphatetraviridae	Amalgaviridae	Anelloviridae	Arenaviridae	Artoviridae	Aspiviridae	Astroviridae	Atkinsviridae	Autographiviridae	Baculoviridae	Barnaviridae	Benyviridae	Betaflexiviridae	Birnaviridae	Botourmiaviridae	Bromoviridae	Caliciviridae	Carmotetraviridae	Caulimoviridae	Chrysoviridae	Chuviridae	Circoviridae	Closteroviridae	Deltaflexiviridae	Dicistroviridae	Endornaviridae	Euroniviridae	Fiersviridae	Flaviviridae	Fusariviridae	Geminiviridae	Genomoviridae	Hepadnaviridae	Hepeviridae	Herelleviridae	Herpesviridae	Hypoviridae	Iflaviridae	Inoviridae	Iridoviridae	Kitaviridae	Leviviridae	Lispiviridae	Luteoviridae	Marnaviridae	Mayoviridae
HYME	0	0	0	0	0	0	0	0	0	0	0	0	0	0	0	0	0	0	0	0	0	0	0	0	0	0	0	2404	0	0	0	0	0	0	0	0	0	0	0	0	0	0	0	0	0	0	0	0	0
COLE	0	2894	77257	0	0	0	0	0	0	0	0	0	6	0	115	0	0	0	0	0	0	0	0	86290	0	0	0	0	0	0	0	0	0	0	0	0	0	0	0	0	13008	0	0	0	0	10	0	0	0
ANME	0	0	0	0	0	0	0	0	0	0	0	104	0	0	0	0	0	5348	1446	0	0	0	0	0	0	0	0	2659	124	0	0	26	0	0	0	0	0	0	0	0	1303	0	0	0	0	0	43771	0	968
MONO	0	0	0	0	0	0	0	0	0	324847	0	0	1814	0	0	0	0	0	348	0	0	0	0	0	0	0	0	1276	0	0	0	11799	0	0	0	0	133730	0	0	0	103592	0	0	0	0	0	858230	0	19691
HEMI	0	545	0	0	0	0	0	0	0	0	0	0	305	0	0	0	0	0	0	0	0	0	0	84565	0	0	0	0	0	0	0	0	0	0	0	0	0	0	0	0	115	0	0	0	0	59	0	0	0
GEOP	0	3657	0	0	0	0	0	0	0	0	0	0	0	0	0	0	0	0	0	0	0	0	0	18	0	0	0	0	0	0	0	0	0	0	0	0	0	0	0	0	9	0	0	71	0	0	0	0	0
LITH	0	27136	0	0	0	0	0	0	0	0	0	0	853	0	0	0	0	2781	0	0	0	0	0	0	0	0	0	6	0	0	0	0	0	0	0	0	0	0	0	0	7	0	0	0	0	0	0	0	0
SCOL	0	0	0	0	0	0	0	0	0	0	0	0	0	0	0	0	0	0	0	0	0	0	0	0	0	0	0	0	0	0	0	0	0	0	0	0	0	0	0	0	0	0	0	0	0	0	0	0	0
BLAT	0	508	0	0	0	0	0	0	0	0	0	0	0	0	0	0	0	0	0	0	0	0	0	242	0	0	0	34	0	0	0	0	0	0	0	0	19	0	0	0	0	0	47	0	0	0	0	0	0
DIPL	0	27	0	0	0	0	0	0	0	0	0	0	0	0	0	0	0	0	0	0	0	0	0	2021	0	0	0	0	0	0	0	0	0	0	0	0	0	0	0	0	0	0	0	0	0	0	0	0	0
DRALON	0	0	0	0	0	0	22	0	14	0	0	0	0	0	0	38375	377	40414	40	0	0	2230	361	0	0	0	22	0	200	0	0	0	327	3096	0	0	0	0	5422	220	0	0	0	10	0	0	0	0	0
OPIS	0	37475	0	0	0	0	0	0	0	0	0	0	44	0	0	0	0	0	0	0	0	0	0	0	1757	0	0	32	0	0	0	0	0	0	0	0	0	0	0	0	0	0	334	0	0	0	0	0	0
FANO	0	0	0	0	0	0	0	0	0	0	0	0	0	0	0	0	0	0	0	0	0	0	0	0	70	0	0	0	0	0	0	0	0	0	0	0	0	0	0	0	0	0	0	0	0	0	0	0	0
RHFU	0	0	0	27529	0	90	0	0	0	262256	0	0	0	0	0	0	0	0	0	1456	43179553	0	4502	0	0	0	0	6225660	688	0	0	0	0	0	0	0	48361	0	0	0	11404574	0	0	0	0	1678	2990352	0	0
BOPU	0	0	0	0	0	0	0	0	0	238698	0	0	0	0	0	0	0	0	0	735273	0	0	0	0	0	0	0	53980	0	0	467	2545	0	0	0	0	398	0	0	0	8840	0	0	0	0	0	6480	0	0
TRIC	0	30	0	0	0	0	0	0	0	0	0	0	0	0	0	0	0	0	0	0	0	0	0	0	0	0	0	0	0	0	0	0	0	0	0	0	0	0	0	0	0	0	0	0	0	0	0	0	0
DIPT	0	215	0	0	0	0	0	0	0	0	0	0	14	0	0	0	0	0	0	0	0	0	0	0	0	0	0	0	0	0	0	24	0	0	0	0	0	0	0	0	0	0	0	0	0	0	0	0	0
WASP	0	0	0	0	0	0	0	0	0	0	0	0	0	0	0	0	0	0	0	0	0	0	0	0	0	0	0	0	0	0	0	0	0	0	0	0	12	0	0	0	0	0	0	0	0	0	71040	0	0
GEIG	1801879	0	0	0	0	0	0	0	0	25717920	0	0	0	0	0	0	0	0	0	152	130	0	0	123556	0	0	2257	21388035	688	0	0	170	0	0	0	280	1013128	0	0	6366	963153	0	0	0	0	320	123987	36	0
OPIL	0	1130	0	0	0	0	0	0	0	0	0	0	147	0	0	0	0	0	0	0	0	0	0	787	0	0	0	236	0	0	0	0	0	0	0	0	0	0	0	0	6	0	0	0	0	6	0	0	0
NEME	0	0	0	0	0	0	0	0	0	0	0	0	0	0	0	0	0	0	0	0	0	476	0	0	0	0	0	0	0	0	0	0	0	0	0	18	0	0	0	0	0	0	0	0	0	0	0	0	0
STHA	0	0	0	0	0	0	0	0	0	0	0	0	0	0	0	0	0	0	0	0	0	0	0	0	0	0	0	0	0	0	0	0	0	0	0	68	0	0	0	0	0	0	0	0	0	0	0	0	0
CYAU	0	0	0	0	0	0	0	0	0	0	0	0	0	0	0	0	0	0	0	0	0	0	0	0	0	0	0	0	0	0	0	106	0	0	0	0	0	0	0	0	0	0	0	0	0	0	0	0	15921
APOW	0	0	0	0	0	0	0	0	0	0	0	0	0	0	0	0	0	0	0	0	0	0	0	0	0	0	0	20	0	0	0	0	0	0	0	0	0	0	0	0	0	0	0	0	0	0	57	0	0
PSECRA	0	0	0	0	0	0	214	0	6	0	0	0	34391	0	0	0	126	9354	12	0	0	1587	244	0	0	66	0	0	0	0	0	0	0	116	40	0	0	0	82	80	0	0	0	0	0	0	0	0	20
AMPH	0	0	0	0	0	0	0	16	0	0	0	0	0	0	0	0	0	0	0	0	0	0	0	0	18	0	0	0	0	226	0	0	0	0	0	0	0	0	0	0	0	0	0	0	0	0	0	0	0
POLYD	0	1226	0	0	0	0	0	0	0	0	0	0	22	0	0	0	0	0	0	0	0	0	0	355	0	0	0	8	0	0	0	2144	0	0	0	0	0	0	0	6	0	0	0	0	0	0	0	0	0
SPIR	9931	4520	0	0	0	0	0	0	273	0	0	0	0	0	0	0	0	0	0	0	0	0	0	555222	0	0	0	0	0	0	0	0	0	0	0	0	0	0	817	0	0	0	0	0	0	661	0	0	0
ORIB	0	456	0	0	0	0	0	0	0	12180	26	0	0	0	58	0	0	125	0	0	0	0	0	0	0	0	0	318	0	0	0	4718	0	0	0	0	0	0	0	0	355	0	0	0	0	0	0	0	0
MESO	0	242	0	0	0	0	0	0	0	0	0	0	0	0	0	0	0	0	0	0	0	0	0	0	104	0	0	0	229	0	0	0	0	0	0	0	215	0	0	0	0	0	0	0	0	0	0	0	0
MOOC	0	0	0	0	0	0	0	0	0	1467839	0	0	0	0	0	0	0	370	0	1209	0	0	0	140896	0	0	0	3342	306	0	0	864	0	0	0	0	24199	0	0	0	3781	0	0	0	0	0	1246	0	19054
NINO	0	0	0	0	0	0	0	0	0	0	0	0	0	0	0	0	0	0	0	0	0	0	0	0	0	0	0	0	0	0	0	0	0	0	0	0	0	0	0	0	0	0	0	0	0	0	0	0	0
DICBIL	0	0	0	0	0	0	222	0	0	0	0	0	8	0	0	0	1444	9955	0	0	0	0	20	0	0	0	6	762	572	0	0	0	2978	0	0	0	24	0	221	274	8	0	0	0	18	0	0	398	428
LEPI	0	0	0	0	0	0	0	0	0	0	0	0	0	0	0	0	0	0	0	0	0	0	0	0	0	0	0	0	0	0	0	0	0	0	0	0	0	0	0	0	0	0	0	0	0	0	0	0	0
PTIN	0	0	0	0	0	0	0	0	0	0	0	0	0	0	0	0	0	0	0	0	0	0	0	0	0	0	0	0	0	0	0	0	0	0	0	0	0	0	0	0	0	0	0	0	0	0	0	0	0
NOTSOL	0	0	0	0	0	0	0	0	0	57	0	0	0	66	0	0	1085	68070	0	0	0	681	0	16	0	0	0	0	0	0	0	0	305	0	0	0	0	0	0	211	0	0	0	0	0	0	0	6	0
HAPL	0	492658	0	0	0	0	0	0	0	0	0	0	0	0	0	0	0	0	0	0	0	0	0	0	27	0	0	47	0	0	0	0	0	0	0	0	0	0	0	0	0	0	0	0	0	0	0	0	0
PSEU	0	413	0	0	7655	0	12	0	0	0	0	0	0	0	230	0	0	675	0	0	0	0	0	1013	0	0	23	291430	46034	0	0	89	0	0	0	0	0	0	0	0	13475	0	0	0	0	10	6991	0	0
PEAU	0	0	0	0	0	0	0	0	0	7896	0	0	0	0	0	0	0	126	0	1593	4594	0	0	7116	0	0	0	1027031	0	0	0	42	0	0	0	0	225850	0	0	1288	200615	0	0	0	0	0	2611	374	0
OLTE	0	103614	0	0	0	0	0	0	0	42	0	0	0	0	0	0	0	0	0	0	0	0	0	0	0	0	0	1329	0	0	0	0	0	0	0	0	0	0	0	0	0	89	0	0	0	0	0	0	0
ISOP	0	18	0	0	0	0	0	0	0	0	0	0	0	0	0	0	0	0	0	134	0	0	0	0	0	0	0	0	0	0	0	0	0	0	0	0	6	0	0	0	0	0	1567	0	0	0	0	0	0
PUGR	18	0	0	0	0	0	0	0	0	0	0	0	0	0	0	0	0	66	0	6	0	0	0	0	30	0	0	9412	38	0	84	0	0	0	0	0	0	0	0	0	0	8	0	0	1456	0	0	22	0
ARAN	0	135	0	0	0	0	0	0	0	1550	0	0	0	0	0	0	192	0	0	0	0	0	0	0	0	0	0	0	0	0	0	0	0	0	0	0	0	0	0	0	513	0	450	0	0	194	16710	0	0
RIPSCA	0	0	0	0	0	0	0	0	0	0	0	0	0	0	0	0	926	10990	375	0	0	37122	506	0	0	0	0	0	0	0	0	0	351	0	0	0	0	0	34	0	0	0	0	0	0	0	0	0	0
EUPA	0	0	0	0	0	0	0	0	0	38	114	0	0	0	0	0	42	0	0	896	0	0	0	0	0	0	0	120	0	0	0	188	0	0	0	0	124	36	0	0	0	562	0	0	100	0	22	56	0
PHCA	0	0	0	358	0	0	0	0	0	22003	0	0	0	0	0	18	0	0	6598	491	837	0	0	0	0	0	0	8344889	0	0	0	80	0	0	0	0	1152	0	0	0	161996	0	0	0	0	216	653	119	0
PEMA	0	0	40	380966	0	0	0	0	0	61718	0	0	0	0	39	0	0	96	0	11069	0	0	154	128502	0	0	22	819098	0	0	0	0	0	0	306	0	184336	0	0	0	116691	0	0	0	0	48	693722	0	0
ORTH	0	85	0	0	0	0	0	0	0	0	0	0	0	0	0	0	0	0	0	0	0	0	0	0	0	0	0	0	0	0	0	0	0	0	0	0	0	0	0	0	0	0	0	0	0	0	0	0	0
LEPINT	0	0	0	0	0	0	176	0	6	0	0	0	0	0	0	0	74	10882	23	0	0	90958	0	0	0	0	0	0	32	0	0	0	0	0	0	0	0	0	158	10	0	0	0	44	0	0	0	0	0
[truncated: 63 more columns]
